# Supplementary material for: Spontaneous Mutations in Saccharomyces cerevisiae mtDNA Increase Cell-to-Cell Variation in mtDNA Amount
Source: Int J Mol Sci. 2023 Dec 12;24(24):17413. doi: 10.3390/ijms242417413 (PMC10743915; doi:10.3390/ijms242417413)
Supplement: Supplementary file 1 [file ijms-24-17413-s001.zip]

Archive with 1 entries (1 files):
- ijms-2695885-supplementary.pdf
